# Supplementary material for: Antimicrobial and Antibiofilm Potential of Thymus vulgaris and Cymbopogon flexuosus Essential Oils against Pure and Mixed Cultures of Foodborne Bacteria
Source: Antibiotics (Basel). 2023 Mar 13;12(3):565. doi: 10.3390/antibiotics12030565 (PMC10044171; doi:10.3390/antibiotics12030565)
Supplement: Supplementary file 1 [file antibiotics-12-00565-s001.zip]

Archive with 1 entries (1 files):
- antibiotics-2199478-supplementary.pdf
